# Supplementary material for: Vaccinating to Protect Others: The Role of Self-Persuasion and Empathy among Young Adults
Source: Vaccines (Basel). 2022 Apr 2;10(4):553. doi: 10.3390/vaccines10040553 (PMC9029351; doi:10.3390/vaccines10040553)
Supplement: Supplementary file 1 [file vaccines-10-00553-s001.zip]

Archive with 1 entries (1 files):
- vaccines-1643916-supplementary.pdf
